# Supplementary material for: AHR/NRF2 Dual Agonist Prediction and Natural Compound Screening Based on Machine Learning: A New Strategy for the Treatment of Atopic Dermatitis
Source: Int J Mol Sci. 2026 Apr 15;27(8):3530. doi: 10.3390/ijms27083530 (PMC13115769; doi:10.3390/ijms27083530)
Supplement: Supplementary file 1 [file ijms-27-03530-s001.zip]

Archive with 2 entries (2 files):
- Dataset S1 Predicted dual AHR&NRF2 agnoists.pdf
- supplementary materials.pdf
